# Supplementary material for: Statistical analysis of publicly funded cluster randomised controlled trials: a review of the National Institute for Health Research Journals Library
Source: Trials. 2022 Feb 4;23:115. doi: 10.1186/s13063-022-06025-1 (PMC8817506; doi:10.1186/s13063-022-06025-1)
Supplement: Supplementary file 1 — Additional file 1. Data collection tool (NIHR). [file 13063_2022_6025_MOESM1_ESM.xlsx]

## Sheet: Sheet1
Item	Description
Auditer	Who reviewed and extracted the data
URL	URL for NIHR journal page
Year	NIHR Journal Year (on website)
Month_Pub	NIHR Journal Month published (on website)
Volume	NIHR Journal Volume
Issue	NIHR Journal Issue
Journal	NIHR Journal Name
Study_Name	Acroynm or short title
Lead_Author	Surname and initials
Pub_Year	Year published ( may not be th same as the YEAR) (on PDF)
ISRCTN	Trial registration number
Trial Design	Trial Design Type
Arms	Number of treatment arms
Clinical area	Illness/disease area being trialed
Setting	(1) Hospital (2) General Practice (3) Mixed (4) Community (5) Others
CTU	Clinical Trial Unit Involvement in the Trial, Yes/No
Original target	Original Sample Size Target
Revised target	If Original Target was Revised, Y/N
Final target	The Sample Size Target if Original Target was Revised
Extension to recruitment	Extension of Recruitment Period, Y/N
Intervention type	(1) Drugs (2) Therapy (3) Surgery (4) Complex Intervention (5) Others
Control type	Placebo or Active
Active specify	Active Control Type
Patient blinded	Yes ir No
Pilot	Yes ir No
Geographical region	(1) Multiple Regions (2) Regional
Recruitment centre type
No_FUs	Number of Follow-up
Primary_FU	Length of Primary Follow-up (in months)
Time of longest primary follow up (in months)	The Numeric Value
Final_FU	Final Follow-Up (in months)
Final_FU_Months	The Numeric Value
Screened	The Number of Screened Participants
Eligible	The Number of Eligible Participants
Declined_Consent	The Number of Participants who Declined to Participate
Subjects_Recruited	The Number of Participants Recruited and Randomised
Level of clustering	Numeric value
Unit of randomisation
Clusters_Randomised	The Number of Clusters Randomised
Target no .of clusters	The Planned Number of Clusters
Max_time (months)
Original cluster target met	Yes or No
Original cluster target 80% met	Yes or No
Trial hypothesis	Superiority or Non-inferiority or Equivalence
Type of trial	Feasibility or Pilot or Main cRCT
Cluster or Stepped wedge
Type of follow-up	Closed Cohort, Cross-Sectional, Repeated Cross-Sectional and Open Cohort
For Stepped Wedge cRCTs
Number of sequence/Steps
Type of stepwedge RCT
No. of clusters randomised to each sequence
No. of periods
Duration of time of between each sequence/step
Sample size
Primary outcome (Name)
Data type of primary outcome
Primary endpoint/timepoint	As clearly stated in the report or used in sample size calculation
Assumptions for samples size: fixed or variable cluster sizes	Equal or Unequal
Planned Number of clusters or subjects per cluster
Planned variability in cluster sizes	Yes or No
Planned coefficient of variation
planned ICC
Planned Design effect
Target effect size	Numeric value
Target effect size(type)
Target power
Target significance level
Did sample size allow for attrition
If so what level(s) of attrition	Yes or No
Target no .of clusters
Target no .of participants
Level of statistical analysis for primary endpoint	Individual-level or Cluster-level
Description of analysis of primary outcome	Brief Exceprt from the Original Published Report
Method of adjusting for clustering
Specific statistical model
If random effect model used; random component	The Random component of a GLMM model
If marginal (GEE) model used; correlation structure	Correlation structure of the working correlation
If marginal (GEE) model used; robust standard errors?	Yes or No
cluster accounted	Yes ir No
Observed ICC	Numeric value for each primary outcome
ICC derivation	Covariate(s) adjusted or unadjusted
No. of clusters in analysis	In the primary analysis
No. of subjects in analysis	In the primary analysis
Observed effect and 95% CI
Does the 95% CI for the observed effect include the target effect in the original sample size calculation	Yes or No
Missing data acknowledged	Yes or No
Number of Missing data
Imputated missing data	Yes or No
Type of imputation of missing data
No. of imputations	Number of Imputations
Interim analysis	Yes or No
Met original target	Yes or No
Met final target	Yes or No
Met 80% of the original target	Yes or No
Met 80% of the final target	Yes or No
Revised target	Yes or No
Revised target downward	Yes or No
Revised target upward	Yes or No
Revised target achieved at 100%	Yes or No
Revised target achieved at 80%	Yes or No
