# Supplementary material for: Statistical analysis of publicly funded cluster randomised controlled trials: a review of the National Institute for Health Research Journals Library
Source: Trials. 2022 Feb 4;23:115. doi: 10.1186/s13063-022-06025-1 (PMC8817506; doi:10.1186/s13063-022-06025-1)
Supplement: Supplementary file 3 — Additional file 3. List of included reports. [file 13063_2022_6025_MOESM3_ESM.xlsx]

## Sheet: Sheet1
Study_name	URL	Year	Month_Pub	Volume	Issue	Journal	Lead_Author	Pub_Year	ISRCTN
the EPIC cluster RCT	Dementia Care Mapping to reduce agitation in care home residents with dementia: the EPIC cluster RCT	2020	MAR	24	16	HTA	Surr CA	2020	82288852
cluster RCT using electronic health records and cohort study	Electronically delivered interventions to reduce antibiotic prescribing for respiratory infections in primary care: cluster RCT using electronic health records and cohort study	2019	MAR	23	11	HTA	Gulliford MC	2019	95232781
Psychological treatment for insomnia in the regulation of long-term hypnotic drug use	Psychological treatment for insomnia in the regulation of long-term hypnotic drug use	2004	FEB	8	8	HTA	Morgan K	2004	NR
Improving the referral process for familial breast cancer genetic counselling:	Improving the referral process for familial breast cancer genetic counselling: findings of three randomised controlled trials of two interventions	2005	FEB	9	3	HTA	Wilson BJ	2005	NR
The PoNDER trial	Psychological interventions for postnatal depression: cluster randomised trial and economic evaluation. The PONDER trial	2009	JUN	13	30	HTA	Morell CJ	2009	92195776
The Screening for Haemoglobinopathies in First Trimester (SHIFT) trial	Antenatal screening for haemoglobinopathies in primary care: a cohort study and cluster randomised trial to inform a simulation model. The Screening for Haemoglobinopathies in First Trimester (SHIFT) trial	2010	APR	14	20	HTA	Dormandy E	2010	677850
the DEPICTED study	Development and evaluation by a cluster randomised trial of a psychosocial intervention in children and teenagers experiencing diabetes: the DEPICTED study	2011	AUG	15	29	HTA	Gregory JW	2011	61568050
the MINT study	Managing Injuries of the Neck Trial (MINT): a randomised controlled trial of treatments for whiplash injuries	2012	DEC	16	49	HTA	Lamb SE	2012	33302125
OPERA study	Exercise for depression in care home residents: a randomised controlled trial with cost-effectiveness analysis (OPERA)	2013	MAY	17	18	HTA	Underwood M	2013	43769277
A cluster randomised controlled trial of a manualised cognitiveâ€“behavioural anger maNRgement intervention delivered by supervised lay therapists to people with intellectual disabilities	A cluster randomised controlled trial of a manualised cognitive behavioural anger management intervention delivered by supervised lay therapists to people with intellectual disabilities	2013	MAY	17	21	HTA	Willner P	2013	37509773
the TRACS trial	A cluster randomised controlled trial and economic evaluation of a structured training programme for caregivers of inpatients after stroke: the TRACS trial	2013	OCT	17	46	HTA	Forster A	2013	49208824
the clinical effectiveness and cost-effectiveness of classroom-based CBT in reducing symptoms of depression in high-risk adolescents	A cluster randomised controlled trial to determine the clinical effectiveness and cost-effectiveness of classroom-based cognitive-behavioural therapy (CBT) in reducing symptoms of depression in high-risk adolescents	2013	OCT	17	47	HTA	Stallard P	2013	19083628
the CASCADE study	Structured, intensive education maximising engagement, motivation and long-term change for children and young people with diabetes: a cluster randomised controlled trial with integral process and economic evaluation the CASCADE study	2014	MAR	18	20	HTA	Christie D	2014	52537669
Multicentre cluster randomised trial comparing a community group exercise programme and home-based exercise with usual care for people aged 65 years and over in primary care	Multi-centre cluster randomised trial comparing a community group exercise programme with home based exercise with usual care for people aged 65 and over in primary care	2014	AUG	18	49	HTA	Iliffe S	2014	43453770
the ESTEEM trial	The clinical effectiveness and cost-effectiveness of telephone triage for managing same-day consultation requests in general practice: a cluster randomised controlled trial comparing general practitioner-led and nurse-led management systems with usual care (the ESTEEM trial)	2015	FEB	19	13	HTA	Campbell JL	2015	20687662
the CADET study	Clinical effectiveness and cost-effectiveness of collaborative care for depression in UK primary care (CADET): a cluster randomised controlled trial	2016	FEB	20	14	HTA	Richards DA	2016	32829227
OTCH	An Occupational Therapy intervention for residents with stroke-related disabilities in UK Care Homes (OTCH): cluster randomised controlled trial with economic evaluation	2016	FEB	20	15	HTA	Sackley CM	2016	757750
STRATEGIC	A cluster randomised trial of strategies to increase cervical screening uptake at first invitation (STRATEGIC)	2016	SEP	20	68	HTA	Kitchener HC	2016	52303479
FiNRncial incentives to improve adherence to antipsychotic mainteNRnce medication in non-adherent patients:	Financial incentives to improve adherence to antipsychotic maintenance medication in non-adherent patients: a cluster randomised controlled trial	2016	SEP	20	70	HTA	Priebe S	2016	77769281
PLEASANT	PLEASANT: Preventing and Lessening Exacerbations of Asthma in School-age children Associated with a New Term a cluster randomised controlled trial and economic evaluation	2016	DEC	20	93	HTA	Julious SA	2016	3000938
PARAMEDIC	Prehospital randomised assessment of a mechanical compression device in out-of-hospital cardiac arrest (PARAMEDIC): a pragmatic, cluster randomised trial and economic evaluation	2017	MAR	21	11	HTA	Gates S	2017	8233942
SAFER 2	Support and Assessment for Fall Emergency Referrals (SAFER) 2: a cluster randomised trial and systematic review of clinical effectiveness and cost-effectiveness of new protocols for emergency ambulance paramedics to assess older people following a fall with referral to community-based care when appropriate	2017	MAR	21	13	HTA	Snooks HA	2017	60481756
the REPOSE trial	A cluster randomised trial, cost-effectiveness analysis and psychosocial evaluation of insulin pump therapy compared with multiple injections during flexible intensive insulin therapy for type 1 diabetes: the REPOSE Trial	2017	APR	21	20	HTA	Heller S	2017	61215213
the WAVES study	The West Midlands ActiVe lifestyle and healthy Eating in School children (WAVES) study: a cluster randomised controlled trial testing the clinical effectiveness and cost-effectiveness of a multifaceted obesity prevention intervention programme targeted at children aged 6-7 years	2018	FEB	22	8	HTA	Adab P	2018	97000586
the EpAID study	Training nurses in a competency framework to support adults with epilepsy and intellectual disability: the EpAID cluster RCT	2018	FEB	22	10	HTA	Ring H	2018	96895428
Positive behaviour support training for staff for treating challenging behaviour in people with intellectual disabilities	Positive behaviour support training for staff for treating challenging behaviour in people with intellectual disabilities: a cluster RCT	2018	MAR	22	15	HTA	Hassiotis A	2018	NA
the PACE-UP study	A pedometer-based walking intervention in 45- to 75-year-olds, with and without practice nurse support: the PACE-UP three-arm cluster RCT	2018	JUN	22	37	HTA	Harris T	2018	98538934
the IQuaD study	Improving the Quality of Dentistry (IQuaD): A cluster factorial randomised controlled trial comparing the effectiveness and cost-benefit of oral hygiene advice and/or periodontal instrumentation with routine care for the prevention and management of periodontal disease in dentate adults attending dental primary care	2018	JUL	22	38	HTA	Ramsay CR	2018	56465715
the SCIN cluster RCT	A behaviour change package to prevent hand dermatitis in nurses working in health care: the SCIN cluster RCT	2019	OCT	23	58	HTA	Madan I	2019	53303171
Does the Royal Horticultural Society Campaign for School Gardening increase intake of fruit and vegetables in children?	Does the Royal Horticultural Society Campaign for School Gardening increase intake of fruit and vegetables in children? Results from two randomised controlled trials.	2014	AUG	2	4	PHR	Christian M	2014	11396528
the FRIENDS study	A cluster randomised controlled trial comparing the effectiveness and cost-effectiveness of a school-based cognitive behavioural therapy programme (FRIENDS)in the reduction of anxiety and improvement in mood in children aged 9/10 years	2015	NOV	3	14	PHR	Stallard P	2015	23563048
Bristol Girls Dance Project: a cluster randomised controlled trial of an after-school dance programme to increase physical activity among 11- to 12-year-old girls	Bristol Girls Dance Project: a cluster randomised controlled trial of an after-school dance programme to increase physical activity among 11- to 12-year-old girls	2016	MAY	4	6	PHR	Jago R	2016	52882523
Active for Life Year 5:	Active for Life Year 5: a cluster randomised controlled trial of a primary school-based intervention to increase levels of physical activity, decrease sedentary behaviour and improve diet	2016	JUN	4	7	PHR	Lawlor DA	2016	50133740
the STAMPP study	Steps Towards Alcohol Misuse Prevention Programme (STAMPP): a school- and community-based cluster randomised controlled trial	2017	APR	5	2	PHR	Sumnall H	2017	47028486
the HeLP study	Cluster randomised controlled trial and economic and process evaluation to determine the effectiveness and cost effectiveness of a novel intervention [Healthy Lifestyles Programme (HeLP)] to prevent obesity in school children	2018	JAN	6	1	PHR	Wyatt K	2018	15811706
A cluster randomised controlled trial and evaluation and cost-effectiveness aNRlysis of the Roots of Empathy schools-based programme for improving social and emotioNRl well-being outcomes among 8- to 9-year-olds in Northern Ireland	A cluster randomised controlled trial and evaluation and cost-effectiveness analysis of the Roots of Empathy schools-based programme for improving social and emotional well-being outcomes among 8- to 9-year-olds in Northern Ireland	2018	MAR	6	4	PHR	Connolly P	2018	7540423
The PATHS curriculum for promoting social and emotioNRl well-being among children aged 7â€“9 years	The PATHS curriculum for promoting social and emotional well-being among children aged 7 9 years: a cluster RCT	2018	AUG	6	10	PHR	Humphrey N	2018	85087674
A school-based intervention (â€˜Girls Activeâ€™) to increase physical activity levels among 11- to 14-year-old girls	A school-based intervention ('Girls Active') to increase physical activity levels among 11- to 14-year-old girls: cluster RCT	2019	FEB	7	5	PHR	Harrington DM	2019	10688342
the STARS cluster RCT	Training teachers in classroom management to improve mental health in primary school children: the STARS cluster RCT	2019	MAR	7	6	PHR	Ford T	2019	84130388
the Travel to Work cluster RCT	A workplace-based intervention to increase levels of daily physical activity: the Travel to Work cluster RCT	2019	MAY	7	11	PHR	Audrey S	2019	15009100
A loyalty scheme to encourage physical activity in office workers: a cluster RCT	A loyalty scheme to encourage physical activity in office workers: a cluster RCT	2019	AUG	7	15	PHR	Hunter RF	2019	17975376
the INCLUSIVE cluster RCT	Modifying the secondary school environment to reduce bullying and aggression: the INCLUSIVE cluster RCT	2019	OCT	7	18	PHR	Bonell C	2019	10751359
the PRIMASTIC stepped-wedge trial	Predictive risk stratification model: a randomised stepped-wedge trial in primary care (PRISMATIC)	2018	JAN	6	1	HSDR	Snooks H	2018	55538212
A randomised controlled trial to evaluate the impact of a human rights based approach to dementia care in inpatient ward and care home settings	A randomised controlled trial to evaluate the impact of a human rights based approach to dementia care in inpatient ward and care home settings.	2018	MAR	6	13	HSDR	Kinderman P	2018	94553028
A patient-centred intervention to improve the maNRgement of multimorbidity in general practice: the 3D RCT	A patient-centred intervention to improve the management of multimorbidity in general practice: the 3D RCT	2019	FEB	7	5	HSDR	Salisbury C	2019	6180958
the POPPI feasibility study and cluster RCT	A nurse-led, preventive, psychological intervention to reduce PTSD symptom severity in critically ill patients: the POPPI feasibility study and cluster RCT	2019	AUG	7	30	HSDR	Mouncey PR	2019	53448131
the EPOCH stepped-wedge cluster RCT	A national quality improvement programme to improve survival after emergency abdominal surgery: the EPOCH stepped-wedge cluster RCT	2019	SEP	7	32	HSDR	Peden CJ	2019	80682973
the DAFNE study	Improving management of Type 1 diabetes in the UK: the Dose Adjustment for Normal Eating (DAFNE) programme as a research test-bed. A mixed method analysis of the barriers and facilitators to successful diabetes self management, a health economic analysis, a cluster RCT of different models of delivery of an educational intervention and the potential of insulin pumps and additional educator input t…	2014	DEC	2	5	PGAR	Heller S	2014	61215213
the LoTS care research programme	Development and evaluation of interventions and tools to improve patient and carer centred outcomes in longer-term stroke care (LoTS care) and exploration of adjustment post stroke	2014	DEC	2	6	PGAR	Forster A	2014	67932305
A community-based primary prevention programme for type 2 diabetes mellitus integrating identification and lifestyle intervention for prevention	A community-based primary prevention programme for type 2 diabetes mellitus integrating identification and lifestyle intervention for prevention: a cluster randomised controlled trial	2017	JAN	5	2	PGAR	Davies MJ	2017	80605705
Testing innovative strategies to reduce the social gradient in the uptake of bowel cancer screening	Testing innovative strategies to reduce the social gradient in the uptake of bowel cancer screening: a programme of four qualitatively enhanced randomised controlled trials	2017	APR	5	8	PGAR	Raine R	2017	74121020
A randomised controlled trial, cost-effectiveness and process evaluation of the implementation of self-maNRgement for chronic gastrointestiNRl disorders in primary care, and linked projects on identification and risk assessment	A randomised controlled trial, cost-effectiveness and process evaluation of the implementation of self-management for chronic gastrointestinal disorders in primary care, and linked projects on identification and risk assessment	2018	MAR	6	1	PGAR	Thompson DG	2018	90940049
Optimal primary care maNRgement of clinical osteoarthritis and joint pain in older people	Optimal primary care management of clinical osteoarthritis and joint pain in older people: a mixed-methods programme of systematic reviews, observational and qualitative studies, and randomised controlled trials	2018	JUL	6	4	PGAR	Hay E	2018	40721988
the PERCEIVE programme	Patient involvement in improving the evidence base on mental health inpatient care: the PERCEIVE programme	2018	DEC	6	7	PGAR	Wykes T	2018	6545047
the Primrose research programme including cluster RCT	Primary care management of cardiovascular risk for people with severe mental illnesses: the Primrose research programme including cluster RCT	2019	APR	7	2	PGAR	Osborn D	2019	13762819
the EQUIP research programme including a cluster RCT	Training to enhance user and carer involvement in mental health-care planning: the EQUIP research programme including a cluster RCT	2019	OCT	7	9	PGAR	Lovell K	2019	16488358
a research programme including the IMPaCT RCT	A health promotion intervention to improve lifestyle choices and health outcomes in people with psychosis: a research programme including the IMPaCT RCT	2020	JAN	8	1	PGAR	Gaughran F	2020	58667926
the EVIDEM study	Changing practice in dementia care in the community: developing and testing evidence-based interventions, from timely diagnosis to end of life (EVIDEM)	2015	APR	3	3	PGAR	Ilife S	2015	1423159
Improving patient safety through the involvement of patients:	Improving patient safety through the involvement of patients: development and evaluation of novel interventions to engage patients in preventing patient safety incidents and protecting them against unintended harm	2016	OCT	4	15	PGAR	Wright J	2016	7689702
Effective patientâ€“clinician interaction to improve treatment outcomes for patients with psychosis	Effective patient clinician interaction to improve treatment outcomes for patients with psychosis: a mixed-methods design	2017	FEB	5	6	PGAR	Priebe S	2017	34757603
the REAL study	The Rehabilitation Effectiveness for Activities for Life (REAL) study: a national programme of research into NHS inpatient mental health rehabilitation services across England	2017	MAR	5	7	PGAR	Killaspy H	2017	25898179
Keeping Children Safe	Keeping Children Safe: a multicentre programme of research to increase the evidence base for preventing unintentional injuries in the home in the under-fives	2017	JUL	5	14	PGAR	Kendrick D	2017	65067450
Challenge Demcare	Challenge Demcare: Management of challenging behaviour in dementia at home and in care homes	2017	AUG	5	15	PGAR	Moniz-Cook E	2017	2553381
Treatment of anorexia nervosa	Treatment of anorexia nervosa: a multimethod investigation translating experimental neuroscience into clinical practice	2017	AUG	5	16	PGAR	Schmidt U	2017	42594993
Crisis resolution teams for people experiencing mental health crises	Crisis resolution teams for people experiencing mental health crises: the CORE mixed-methods research programme including two RCTs	2019	APR	7	1	PGAR	Lloyd-Evans B	2019	47185233
Redesigning postnatal care	Redesigning postnatal care: a randomised controlled trial of protocol-based midwifery-led care focussed on individual women's physical and psychological health needs	2003	NOV	7	37	HTA	MacArthur C	2003	NA
Work package 5: randomised controlled trial and field testing of the WHELD programme in care homes	Improving mental health and reducing antipsychotic use in people with dementia in care homes: the WHELD research programme including two RCTs	2020	JUL	8	6	PGAR	Ballard C	2020	62237498
Management and control of tuberculosis control in socially complex groups	Management and control of tuberculosis control in socially complex groups: a research programme including three RCTs	2020	OCT	8	9	PGAR	Story A	2020	17270334
A randomised controlled trial of prehospital intravenous fluid replacement therapy in serious trauma	A randomised controlled trial of prehospital intravenous fluid replacement therapy in serious trauma	2000	NOV	4	31	HTA	Turner J	2000	NR
A randomised controlled trial to assess the impact of a package comprising a patient-orientated, evidence-based self-help guidebook and patient-centred consultations on disease management and satisfaction in inflammatory bowel disease	A randomised controlled trial to assess the impact of a package comprising a patient-orientated, evidence-based self-help guidebook and patient-centred consultations on disease management and satisfaction in inflammatory bowel disease	2003	OCT	7	28	HTA	Kennedy A	2003	NR
The SAFE study	A randomised controlled trial and cost-effectiveness study of systematic screening (targeted and total population screening) versus routine practice for the detection of atrial fibrillation in people aged 65 and over: The SAFE study	2005	OCT	9	40	HTA	Hobbs R	2005	NR
the MAVARIC study	MAVARIC - a comparison of automation-assisted and manual cervical screening: a randomised controlled trial	2011	JAN	15	3	HTA	Kitchener HC	2011	66377374
(ADDITION-Europe) study	A randomised trial of the effect and cost-effectiveness of early intensive multifactorial therapy on 5-year cardiovascular outcomes in individuals with screen-detected type 2 diabetes: the Anglo Danish Dutch Study of Intensive Treatment in People with Screen-Detected Diabetes in Primary Care (ADDITION-Europe) study	2016	AUG	20	64	HTA	Simmons RK	2016	NR
the ReMemBrIn RCT	A group memory rehabilitation programme for people with traumatic brain injuries: the ReMemBrIn RCT	2019	APR	23	16	HTA	das Nair R	2019	65792154
The LEGS study	Understanding causes of and developing effective interventions for schizophrenia and other psychoses	2016	MAR	4	2	PGAR	Perez J	2016	70185866
the ASPIRE research programme	Developing and evaluating packages to support implementation of quality indicators in general practice: the ASPIRE research programme, including two cluster RCTs	2020	APR	8	4	PGAR	Foy R	2020	91989345
the Bridge-it RCT	Provision of the progestogen-only pill by community pharmacies as bridging contraception for women receiving emergency contraception: the Bridge-it RCT	2021	MAY	25	27	HTA	Cameron ST	2021	70616901
the PreFIT three-arm cluster RCT	Fall prevention interventions in primary care to reduce fractures and falls in people aged 70 years and over: the PreFIT three-arm cluster RCT	2021	MAY	25	34	HTA	Bruce J	2021	71002650
the GoActive cluster RCT	A school-based, peer-led programme to increase physical activity among 13- to 14-year-old adolescents: the GoActive cluster RCT	2021	MAY	9	6	PHR	Corder KL	2021	31583496
